# Supplementary material for: Integrated Immunohistochemical and Ultrastructural Characterization of Layer-Specific Capillary Specialization in the Human Vocal Fold
Source: Int J Mol Sci. 2026 Jul 10;27(14):6193. doi: 10.3390/ijms27146193 (PMC13411090; doi:10.3390/ijms27146193)
Supplement: Supplementary file 1 [file ijms-27-06193-s001.zip]

Archive with 1 entries (1 files):
- Supplementary figures S1-S6.pdf
